# Supplementary material for: Genome variation and LTR-RT analyses of an ancient peach landrace reveal mechanism of blood-flesh fruit color formation and fruit maturity date advancement
Source: Hortic Res. 2023 Dec 19;11(1):uhad265. doi: 10.1093/hr/uhad265 (PMC10828781; doi:10.1093/hr/uhad265)
Supplement: Web_Material_uhad265 [file web_material_uhad265.zip]

Archive with 2 entries (2 files):
- Supllementary Data Figure.docx
- Supllementary Data Table.xlsx
