# Supplementary material for: Genome variation and LTR-RT analyses of an ancient peach landrace reveal mechanism of blood-flesh fruit color formation and fruit maturity date advancement
Source: Hortic Res. 2023 Dec 19;11(1):uhad265. doi: 10.1093/hr/uhad265 (PMC10828781; doi:10.1093/hr/uhad265)
Supplement: Web_Material_uhad265 [file web_material_uhad265.zip › Supllementary Data Table.xlsx]

## Sheet: Table S1
Supplementary Table S1
Statistics of genome sequencing data for TJSM genome
Illumina high-throughput	Read number	171350852
	Base number	25,702,627,800 bp
	Q30 base rate (%)	0.9456
PacBio SMRT	Read number	9179697
	Base number	118,657,533,232 bp
	N50 length	14,594 bp
Hi-C	Paired-end read number	25512768
	Base number	7,654,264,170 bp
	Q30 base rate (%)	0.9087

## Sheet: Table S2
Supplementary Table S2
Chromosome length of TJSM genome adjusted using Hi-C technology
Pseudomolecule	Contig number	Length
Chr1	2	49247017
Chr2	2	31888698
Chr3	2	28640226
Chr4	1	26196731
Chr5	4	20416131
Chr6	4	32026606
Chr7	2	25242329
Chr8	3	23967658
Total anchored	20	237625396
Unanchored	110	5917631

## Sheet: Table S3
Supplementary Table S3
BUSCO analysis of TJSM genome
Iterms	Number	Percent(%)
Complete BUSCOs (C)	1597	98.9
Complete and single-copy BUSCOs (S)	1568	97.1
Complete and duplicated BUSCOs (D)	29	1.8
Fragmented BUSCOs (F)	7	0.4
Missing BUSCOs (M)	10	0.7
Total BUSCO groups searched	1614	100

## Sheet: Table S4
Supplementary Table S4
Consistency assessment of sequencing reads mapped to TJSM genome
Sample	TJSM
Clean Reads	171350852
Clean Bases	25702627800
Mapped Reads	170434316
Mapped Reads Rate (%)	99.47
Mapped Bases	25397944976
Mapped Bases Rate (%)	98.81
Mean Depth	103.39
Coverage Rate (%)	99.88

## Sheet: Table S5
Supplementary Table S5
Statistics of repeat sequences of TJSM genome
Type	Repeat length (bp)	% of genome
RepeatMasker	39220142	16.1
ProteinMask	26668763	10.95
Denovo	107366158	44.09
Trf	18466376	7.58
Total	118450707	48.64

## Sheet: Table S6
Supplementary Table S6
Statistics of predicted protein-coding genes in TJSM genome
Gene set			Number of		Average gene		Average cds		Average exons		Average exon		Average intron
			proteins		length(bp)		length(bp)		per gene		length(bp)		length(bp)
TJSM	De novo	Augustus		23039		2710.56		1304.4		4.89		266.92		362.78
		GeneMark		22526		3637.66		1214.71		5.85		207.59		500.4
		SNAP		27425		2363.95		752.68		4.33		173.85		484.97
	Homoloy	Arabidopsis_thaliana		21193		2157.3		904.35		4.27		211.61		383.73
		Fragaria_vesca		23701		2258.37		929.34		4.31		215.56		402.36
		Prunus_mune		24727		2339.55		956.46		4.48		213.71		398.95
		Prunus_persica		28467		2092.44		874.55		4.11		212.97		393.05
		Rosa_chinensis		23497		2299.67		948.84		4.42		214.59		395.79
	cDNA			33204		3774.36		1054.71		5.76		332.74		390.78
	Total			23488		2707.6		1228.9		5.09		241.24		362.2

## Sheet: Table S7
Supplementary Table S7
Statistics of non-coding RNAs in TJSM genome
Class	Type	Copy	Average length (bp)	Total length (bp)	%of genome
miRNA	miRNA	240	125.54	30129	0.01237
tRNA	tRNA	543	75.53	41012	0.01684
	18S	686	1699.27	1165700	0.47864
rRNA	28S	2574	142.48	366736	0.15058
	5.8S	643	162.78	104667	0.04298
	5S	525	123.09	64623	0.02653
	CD-box	369	105.41	38897	0.01597
snRNA	HACA-box	35	127.89	4476	0.00184
	splicing	114	144.96	16526	0.00679

## Sheet: Table S8
Supplementary Table S8
Gene families clustering in genome of each species
Species	Genes number	Genes in families	Unclustered genes	Family number	Unique families	Average genes per family
M.domestica	35896	32115	3781	14868	411	2.16
Lovell.persica	26783	23393	3480	16619	190	1.41
F.vesca	24056	21575	2481	14549	463	1.48
A.thaliana	27,44	23421	4023	13030	772	1.8
V.vinifera	25676	23276	2400	13969	395	1.67
O.sativa	28577	24012	4565	12327	1225	1.95
C.sativus	19918	18358	1560	12644	190	1.45
P.trichocarpa	31543	29653	1890	13912	358	2.13
TJSM.persica	23488	20719	2769	15679	161	1.32

## Sheet: Table S9
Supplementary Table S9
Number and sequence of 5 expanded genes
Gene NO.	CDS of gene
PrupeTJ.8G013440	ATGGCTGCAAAATCACCATCATGCTTTCCTCTCTTCCCATCTTTGCTTCTCATTCTTCTGTCCTTGGCTTCATTTGGGTCCCAAACTTTTTCTGTCCATG GGCTCTATATTAGAGAAGCTACAATCTCTGATCTCCAACTAGCTTTCAAACAGAACCAACTGACTTCAAGAAAACTTGTTGAGTTCTACCTTCAAGAAAT CCGCAGGCTCAACCCGGTCCTTAATGCAGTCATAGAGGTGAACCCAGATGCCCTTTACCAAGCTGATAAGGCAGACTATCAGCGAAAGGCAAAGGGCCCC GGTTACTATTCTGGGTTACATGGCATTCCTATCTTGCTCAAGGACAACATTGGAACCAAAGATAAGCTTAACACCACTGCTGGCTCGTTGGCTCTG…
PrupeTJ.8G013430	ATGGCAACTGGTGGTGGTGGTGGCTCTCCGTTGATGAATAGAGGGCAAGGGTTCTCAATCAGGGAAGCCACCATAGATGATCTCCAACTTGCTTTCAAGC ACAACCAGCTCACCTCAAGGCAACTTGTCCAATTTTACCTTGGAGAAATCACCAGACTCAACCCTTTCCTCAAGGGGGTCATAGAAGTGAACCTGGATGC TCTTGACCTTGCCGAAAAGGCTGACTACGAGCGCAAGACCAAGCCACCATCTGTGCCACTCTCTAAGTTGCATGGCATTCCCATTCTGATCAAGGACAAC ACTGCAACCAAGGACAAGTTGAACACCACAGCTGGCTCTTATGCTCTGCTTGGCTCTGTTGTGCCCCGGGACGCCGGCGTGGTGACCAAGTTGAGG…
PrupeTJ.8G013420	ATGGCACAAGCAAGCCCCTCTCACTTCTCATCCTTCCTTCTGATTCTTCTTCTCTTTGCACTGTCACTTGGGCAACAAACAACTGCAGGACATGGACCCT CAATCAAGGAAGCCACCATAGACGATCTCCAACTAGCTTTCAAGCACAAGCAGCTCACCTCAAGGCAACTAGTCCAGTTTTACCTTGGGGAAATCAGCAG GCTCAACCCTTTCCTCAAAGGGGTCATAGAAGTGAACCCGGATGCGCTTTATCTTGCGGACAAGGCTGACTACGAGCGCAAGACTAAAGCACCATCTGTG TCACTCTCTAAGTTACATGGCATTCCCATTCTGGTCAAGGACAGCATTGCAACCGAGGACAAGTTGAACACCACAGCTGGCTCTTATGCTCTGCTT…
PrupeTJ.8G013410	ATGGCACAACCAAGCCTCTCTCACTTCTCATCCTTCCTTTTGATTCTTCTTCTCTTTGCATTGTCACTTGGGCAACAAACAGCTGCAGGACATGGACTCT CAATCAAGGAAGCCACCATAGACGATCTCCAACTAGCTTTCAAGCACAACAAGCTCACCTCAAGGCAACTTGTCCAGTTTTACCTTGGGGAAATCAGCAA GCTCAACCCTTTCCTCAAGGGGGTCATAGAAGTGAACCCGGATGCGCTTTACCTTGCCGAAAAGGCTGACTACGAGCGCAAGACTAAGGCACCATCTGTG TCACTCTCTAAGTTACATGGCATTCCCATTCTGGTCAAGGACAACATTGCAACCAAGGACAAGTTGAACACCACAGCTGGCTCTTATGCTCTGCTT…
PrupeTJ.8G013400	ATGGCACAACCAAGCCTCTCTCACTTCTCATCCTTCCTTTTGATTCTTCTTCTCTTTGCATTGTCACTTGGGCAACAAACAGCTGCAGGACATGGACTCT CAATCAAGGAAGCCACCATAGACGATCTCCAACTAGCTTTCAAGCACAACAAGCTCACCTCAAGGCAACTTGTCCAGTTTTACCTTGGGGAAATCAGCAA GCTCAACCCTTTCCTCAAGGGGGTCATAGAAGTGAACCCGGATGCGCTTTACCTTGCCGAAAAGGCTGACTACAAGCGCAAGACTAAGGCACCATCTGTG TCACTCTCTAAGTTACATGGCATTCCCATTCTGGTCAAGGACAACATTGCAACCAAGGACAAGTTGAACACCACAGCTGGCTCTTATGCTCTGCTT…

## Sheet: Table S10
Supplementary Table S10
Statistics of variation identified in TJSM and three cultivated peach genomes reported
Variety	SNPs	Indels	SVs
TJSM	717675	304897	10870
Chinese Cling	466738	235092	8584
LHSM	690922	357536	11001
RYP1	462995	214660	7872
Total	2338330	1112185	38327

[truncated: 15 more sheets: Table S11, Table S12, Table S13, Table S14, Table S15, Table S16, Table S17, Table S18, Table S19, Table S20, Table S21, TableS22, Table S23, Table S24, Table S25]
